# Supplementary material for: DNA barcoding of brackish and marine water fishes and shellfishes of Sundarbans, the world’s largest mangrove ecosystem
Source: PLoS One. 2021 Aug 2;16(8):e0255110. doi: 10.1371/journal.pone.0255110 (PMC8328341; doi:10.1371/journal.pone.0255110)
Supplement: S1 File — (ZIP) [file pone.0255110.s007.zip]

Archive with 4 entries (4 files):
- Final Fish 16S rRNA.masx
- Final Fish COI.masx
- Final Mollusk COI.masx
- Final_Crustaceans COI.masx
